# Supplementary material for: Netrin-1 blockade inhibits tumour growth and EMT features in endometrial cancer
Source: Nature. 2023 Aug 2;620(7973):409–16. doi: 10.1038/s41586-023-06367-z (PMC10412451; doi:10.1038/s41586-023-06367-z)
Supplement: Supplementary file 3 — Source Data Fig. 1 [file 41586_2023_6367_MOESM3_ESM.xlsx]

## Sheet: Figure 1b
	CreERT2 -/-	Control	NP137
	0.562529	10.1261	1.6358
	0.779165	8.22491	0.325335
	0.0124303	3.4822	2.94854
	0.257028	3.41054	2.21914
	2.14355	4.75683	9.31787
	0.186856		2.54912
	0.456916		4.62675
	1.02811		1.16473
	0.0717936		3.4822
	0.230047		2.73208
	0.243164		1.50525
	0.168404		4.46915
n	12	5	12
Mann Whitney test two-sided
p		0.0284

## Sheet: Figure 1d
Days	Cre-/- PTEN F/F	Cre+/- PTEN F/F Ctr	Cre+/- PTEN F/F NP137
100	0
100	0
100	0
100	0
100	0
100	0
53		1
100	0
100	0
39		1
54		1
38		1
43		1
54		1
45		1
60		1
52		1
60		1
63		1
62			1
100
100
63			1
100
100
100
100
100
100
77			1
61			1
69			1
66			1
40			1
69			1
73			1
91			1
79			1
62			1
44			1
46			1
n	8	11	14
Mantel-Cox test
p	<0.001

## Sheet: Figure 1e
	Normal	EIN low	EIN moderate	EIN high	EIN very high
Control	0	0	8	8	84
NP137	0	25	19	25	31
Chi2 Test
p	<0.001
