# Supplementary material for: Netrin-1 blockade inhibits tumour growth and EMT features in endometrial cancer
Source: Nature. 2023 Aug 2;620(7973):409–16. doi: 10.1038/s41586-023-06367-z (PMC10412451; doi:10.1038/s41586-023-06367-z)
Supplement: Supplementary file 4 — Source Data Fig. 2 [file 41586_2023_6367_MOESM4_ESM.xlsx]

## Sheet: Figure 2a
Time (Days)	Size of target lesions (mm)
0	86
8.14	50
13.43	42
26.29	39
37.86	35
No statistics applicable
