# Supplementary material for: Netrin-1 blockade inhibits tumour growth and EMT features in endometrial cancer
Source: Nature. 2023 Aug 2;620(7973):409–16. doi: 10.1038/s41586-023-06367-z (PMC10412451; doi:10.1038/s41586-023-06367-z)
Supplement: Supplementary file 5 — Source Data Fig. 3 [file 41586_2023_6367_MOESM5_ESM.xlsx]

## Sheet: Figure 3a
	Control	NP137
	0	0
	0.5	1
	0.5	0
	0.5	1
	0.5	1
	0.5	3
	2	1
	1	2
		1.5
		2
		3
		1
		3
n	8	13
Mann Whitney test two-sided
p		0.0389

## Sheet: Figure 3c
	Control	NP137
	0.602904	0.835088
	0.34151	0.773783
	0.00306478	0.757858
	0.373712	0.373712
	0.189465	0.535887
		1.19748
		0.403321
		0.231647
		0.823591
n	5	9
Mann Whitney test two-sided
p		0.032

## Sheet: Figure 3d
	Ctr	NP137
	43	64
	42	64
	27	54
	41	63
		46
		52
		59
n	4	7
Mann Whitney test two-sided
p		0.0061

## Sheet: Figure 3e
	Control	NP137
	-0.578257	-0.972182
	-0.639717	-0.919182
	-0.547877	-1.00462
n	3	3
Mann Whitney test one-sided
p		0.005
