# Supplementary material for: Netrin-1 blockade inhibits tumour growth and EMT features in endometrial cancer
Source: Nature. 2023 Aug 2;620(7973):409–16. doi: 10.1038/s41586-023-06367-z (PMC10412451; doi:10.1038/s41586-023-06367-z)
Supplement: Supplementary file 6 — Source Data Fig. 4 [file 41586_2023_6367_MOESM6_ESM.xlsx]

## Sheet: Figure 4a
	C1D1	C3D1
	0.655	0.431
	-0.149	-0.223
	0.71	0.15
	3.696	2.661
	-1.778	-1.659
	-2.535	-2.633
	0.164	-0.751
	3.237	1.841
	1.559	-0.11
	1.067	0.914
	-0.098	0.396
	-0.021	-0.965
n	12	12
Wilcoxon matched-pairs signed rank test two-sided
p		0.0161

## Sheet: Figure 4b
	ΔEMT score
01-034	-1.66859
01-032	-1.39508
01-028	-1.03484
01-040	-0.943304
02-015	-0.915056
02-013	-0.559916
01-024	-0.223549
01-039	-0.152981
02-014	-0.097932
02-012	-0.0734109
01-030	0.118882
02-020	0.493936
No statistics applicable

## Sheet: Figure 4d
	C1D1	C3D1
	10.9	18.2
	21.8	26.5
	36.3	67.5
	14.3	40.2
	39.3	39.4
	2.8	27.4
n	6	6
Wilcoxon matched-pairs signed rank test two-sided
p		0.0313

## Sheet: Figure 4f
	01-034		01-039
	C1D1	C3D1	C1D1	C3D1
	0.157019	0.162106	1167+H1167+D3:E1169:L1172	0.303679
	0.185771	0.146956	0.170063	0.189804
	0.224058	0.139878	0.269393	0.129831
	0.248758	0.261966	0.247557	0.191605
	0.197139	0.161466	0.20661	0.115132
	0.203854	0.117593	0.141802	0.127393
	0.207996	0.153794	0.153069	0.130822
	0.198009	0.156243	0.205723	0.128182
	0.197563	0.125247	0.204302	0.29764
	0.19482	0.106658	0.188478	0.128746
	0.287691	0.119205	0.198099	0.112307
	0.21824	0.137298	0.203302	0.108245
	0.167413	0.196852	0.152522	0.0896102
	0.181601	0.134758	0.284508	0.0972434
	0.214328	0.166746	0.178864	0.427183
	0.2027	0.144691	0.150887	0.235956
	0.356496	0.157626	0.129693	0.123866
	0.180656	0.125173	0.199735	0.178877
	0.158864	0.144228	0.115825	0.0979312
	0.321286	0.157432	0.125577	0.146737
	0.176028	0.167781	0.123109	0.128183
	0.153875	0.128892	0.0989841	0.0843369
	0.193603	0.154884	0.157503	0.185884
	0.177243	0.131205	0.126589	0.154817
	0.148831	0.142372	0.151164	0.150624
	0.184344	0.131325	0.142591	0.175672
	0.154157	0.170464	0.121928	0.111697
	0.190134	0.179968	0.17282	0.146148
	0.157534	0.156723	0.110894	0.148464
	0.23119	0.126645	0.162123	0.147646
	0.226351	0.221187	0.169171	0.224243
	0.208002	0.171975	0.14218	0.111638
	0.185157	0.155743	0.171434	0.0910018
	0.189355	0.136425	0.168206	0.158245
	0.160002	0.165638	0.137037	0.131683
	0.15325	0.111637	0.154501	0.198527
	0.157494	0.151476	0.120903	0.100333
	0.206626	0.209009	0.169413	0.110871
	0.195093	0.156577	0.16791	0.0996543
	0.167293	0.162376	0.203705	0.188166
		0.129986	0.152261	0.179875
		0.133709	0.122924	0.0844868
		0.123305	0.152296	0.10773
		0.139792	0.180437	0.111672
		0.147099	0.211788	0.115524
		0.170527	0.122095	0.129593
		0.16222	0.240063	0.086358
		0.138035	0.263857	0.389705
		0.129102	0.123272	0.382716
		0.239469	0.168963	0.0870494
		0.186929	0.224513	0.103857
		0.219504	0.215818	0.340457
		0.186721	0.160372	0.410332
		0.127884	0.156079	0.0850794
		0.133741	0.118217	0.0903721
		0.135647	0.144261	0.136071
		0.223661	0.114949	0.0959965
		0.138122	0.14531	0.153277
		0.142827	0.131	0.10181
		0.120046	0.132838	0.269538
		0.261346	0.11636	0.138758
		0.143884	0.168924	0.194762
		0.153607	0.181152	0.217929
		0.153647	0.107446	0.144635
		0.187661	0.160328	0.246021
		0.118806	0.163605	0.149815
		0.119589	0.193254	0.200503
		0.158935	0.173935	0.105875
		0.154496	0.145351	0.332279
		0.19684	0.113427	0.237056
		0.13506	0.166032	0.156744
		0.110667	0.109827	0.136892
		0.163104	0.167921	0.10049
		0.138522	0.185365	0.269568
		0.156466	0.126656	0.111944
		0.169644	0.145453	0.21981
		0.106852	0.149004	0.152511
		0.167847	0.204822	0.117434
		0.204861	0.174021	0.210832
		0.139963	0.154679	0.127159
		0.157834	0.172571	0.159346
		0.120243	0.162291	0.0996314
		0.129822	0.18969	0.196658
		0.163287	0.103746	0.0916226
		0.137538	0.169296	0.18766
		0.123755	0.170513	0.315988
		0.138485	0.144138	0.139205
		0.116829	0.144859	0.279681
		0.145069	0.12931	0.0997231
		0.127206	0.118492	0.0850688
		0.132921	0.166108	0.139741
		0.151774	0.144651	0.125011
		0.129616	0.126903	0.108811
		0.121668	0.199631	0.0981605
		0.108198	0.128118	0.150178
		0.166289	0.142757	0.17264
		0.121877	0.129954	0.186224
		0.155413	0.180432	0.101751
		0.145335	0.178783	0.196266
		0.161577	0.252256	0.224855
		0.120882	0.195353	0.09603
		0.158018	0.141929	0.0997143
		0.137009	0.102711	0.0947372
		0.13254	0.139376	0.100335
		0.121718	0.152794	0.210046
		0.133852	0.189169	0.148818
		0.141268	0.0925062	0.102005
		0.130203	0.184483	0.135593
		0.137988	0.101021	0.0984885
		0.150794	0.11775	0.121596
		0.145991	0.126524	0.0921182
		0.179048	0.164744	0.0960159
		0.12873	0.185545	0.0968624
		0.122848	0.163395	0.0854268
		0.15246	0.158734	0.116095
		0.129275	0.128635	0.326794
		0.103594	0.168958	0.0999277
		0.16934	0.207568	0.136683
		0.168813	0.140675	0.133217
		0.154808	0.23728	0.321192
		0.183489	0.151323	0.131268
		0.174787	0.208635	0.116559
		0.152317		0.106838
		0.143912		0.100367
		0.184578		0.0894374
		0.154806		0.247582
		0.164587		0.232245
		0.114049		0.191134
		0.13625		0.113758
		0.134279		0.205757
		0.117635		0.0832063
		0.138171		0.114878
		0.16434		0.18391
		0.120183		0.101377
		0.149194		0.106032
		0.129799		0.109765
		0.163393		0.108021
		0.148917		0.233594
		0.150284		0.275538
		0.131074		0.14946
		0.139379		0.100108
		0.115774		0.112607
		0.104409		0.112071
		0.155388		0.120767
		0.100037		0.153388
		0.12578		0.130333
		0.157298		0.112041
		0.175725		0.161228
		0.125628		0.133605
		0.131931		0.146912
		0.137552		0.208469
		0.152605		0.153952
		0.114439		0.132811
		0.163372		0.0931799
		0.184231		0.164459
		0.0940282		0.1957
		0.146136		0.199194
		0.140354		0.0993809
		0.124065		0.135778
		0.162757		0.101877
		0.166504		0.102561
		0.148591		0.191831
		0.15427		0.189961
		0.140145		0.144494
		0.157138		0.1693
		0.111917		0.220457
		0.107993		0.102002
		0.144049		0.109697
		0.126811		0.131143
		0.171466		0.161845
		0.151164		0.322995
		0.203527		0.111118
		0.0955062		0.255245
		0.136242		0.210868
		0.124887		0.137801
		0.109654		0.14273
		0.189487		0.279088
		0.156691		0.0780864
		0.250102		0.199792
		0.12509		0.0968236
		0.193619		0.168497
		0.136293		0.291653
		0.242476		0.220713
		0.119042		0.260152
		0.181792		0.205571
		0.146286		0.132594
		0.197855		0.176637
		0.191129		0.148998
		0.130427		0.134487
		0.25942		0.185093
		0.183072		0.112459
		0.158296		0.17784
		0.131808		0.124256
		0.156429		0.142598
		0.192831		0.229735
		0.140194		0.114444
		0.298189		0.205485
		0.181369		0.155039
		0.130095		0.17761
		0.105369		0.151356
		0.181393		0.111933
		0.122721		0.315356
		0.096127		0.10497
		0.187624		0.181838
		0.146106		0.182374
		0.245515		0.224395
		0.168977		0.0923915
		0.130975		0.305372
		0.164286		0.130813
		0.15266		0.107788
		0.133349		0.130566
		0.148513		0.144649
		0.132975		0.134744
		0.134534		0.167101
		0.267705		0.130716
		0.158892		0.088679
		0.213111		0.349986
		0.112617		0.0945115
		0.12216		0.190601
		0.167055		0.0956138
		0.130813		0.209746
		0.14831		0.191429
		0.259139		0.234623
		0.22136		0.179958
		0.155739		0.280125
		0.24445		0.356034
		0.139256		0.0903227
		0.120213		0.227728
		0.112235		0.105434
		0.149229		0.166942
		0.100044		0.129116
		0.146044		0.198974
		0.113037		0.0821182
		0.113769		0.276575
		0.115705		0.176203
		0.117254		0.18339
		0.130323		0.239266
		0.156898		0.103797
		0.162173		0.126444
		0.113108		0.0977813
		0.107526		0.100265
		0.0918518		0.103243
		0.129908		0.117616
		0.109146		0.208386
		0.108427		0.277504
		0.101751		0.118605
		0.125307		0.186159
		0.131628		0.311095
		0.136183		0.0945485
		0.121871		0.360758
		0.126517		0.165644
		0.136508		0.138309
		0.122409		0.0992081
		0.113922		0.193601
		0.137392		0.130263
		0.142684		0.122171
		0.108305		0.286323
		0.123824		0.100847
		0.141344		0.112818
		0.121422		0.153164
		0.114116		0.147178
		0.1176		0.119037
		0.118635		0.134201
		0.114363		0.301265
		0.149132		0.218785
		0.174626		0.0991041
		0.106778		0.157552
		0.130476		0.185476
		0.143568		0.112242
		0.104261		0.102206
		0.168986		0.142785
		0.131182		0.209046
		0.144954		0.0967337
		0.201317		0.153302
		0.12548		0.095552
		0.137663		0.198751
		0.104194		0.194594
		0.155538		0.322561
		0.116212		0.0981076
		0.120464		0.0963933
		0.148907		0.438155
		0.0938413		0.0953757
		0.155215		0.107827
		0.118266		0.0962116
		0.145182		0.0920229
		0.150582		0.208258
		0.111855		0.1233
		0.143353		0.0995891
		0.118138		0.0989912
		0.131695		0.137582
		0.114372		0.119681
		0.113762		0.15615
		0.123118		0.134986
		0.13121		0.0894444
		0.133236		0.173478
		0.106222		0.101129
		0.142559		0.139162
		0.132291		0.100822
		0.147506		0.143878
		0.127869		0.079425
		0.107032		0.097575
		0.129224		0.117116
		0.0907989		0.125071
		0.11188		0.198675
		0.112917		0.0852681
		0.12621		0.11088
		0.170439		0.300444
		0.156944		0.110169
		0.116721		0.0915291
		0.13342		0.11116
		0.134986		0.113309
		0.122713		0.130721
		0.120049		0.0977037
		0.113035		0.124134
		0.127503		0.114173
		0.155589		0.0937672
		0.150642		0.123086
		0.135894		0.133175
		0.142656		0.112808
		0.111933		0.267631
		0.137093		0.0915485
		0.154802		0.0889418
		0.102452		0.111042
		0.11658		0.151175
		0.124675		0.255273
		0.118728		0.273224
		0.0990123		0.229395
		0.126892		0.384095
		0.106972		0.337166
		0.116451		0.277127
		0.116432		0.146131
		0.128235		0.293665
		0.114728		0.118603
		0.134358		0.401409
		0.114972		0.301212
		0.122764		0.168656
		0.118316		0.248924
		0.123067		0.272922
		0.129122		0.248753
		0.13776		0.213737
		0.133984		0.1764
		0.128527		0.226129
		0.140605		0.17175
		0.106674		0.0971958
		0.15325		0.164635
		0.108416		0.185614
		0.130965		0.37933
		0.141811		0.310407
		0.155025		0.293116
		0.140406		0.239464
		0.116384		0.380245
		0.117272		0.111316
				0.253277
				0.30309
				0.347534
				0.124862
				0.13831
				0.26288
				0.230841
				0.108349
				0.159367
				0.301714
				0.278349
				0.15027
				0.322097
				0.135591
				0.227293
				0.235944
				0.413455
				0.104829
				0.240129
				0.201467
				0.119404
				0.120979
				0.355326
				0.372018
				0.291589
				0.234439
				0.21925
				0.224594
				0.285868
				0.0872363
				0.120862
				0.332354
				0.177339
				0.361384
				0.107524
				0.0947778
				0.241007
				0.159125
				0.233354
				0.34525
				0.333224
				0.116533
				0.195788
				0.171688
				0.223079
				0.273416
				0.281612
				0.221256
				0.124547
				0.173986
				0.187896
				0.345963
				0.152175
				0.123102
				0.242046
				0.158483
				0.339004
				0.393642
				0.203878
				0.157302
				0.26103
				0.269513
				0.170737
				0.297381
				0.168086
				0.237259
				0.301125
				0.187192
				0.150614
				0.221764
				0.214631
				0.345845
				0.238635
				0.25736
				0.12664
				0.317958
				0.193559
				0.246633
				0.378236
				0.1736
				0.16
				0.206921
				0.258268
				0.111508
				0.174049
				0.227945
				0.188776
				0.410217
				0.333208
				0.129848
				0.13366
				0.110129
				0.289317
				0.299309
				0.28403
				0.171104
				0.334217
				0.138725
				0.362831
				0.158349
				0.308522
				0.213751
				0.277441
				0.197607
				0.255011
				0.275921
				0.262051
				0.241522
				0.280968
				0.312938
				0.187199
				0.215704
				0.244166
				0.241661
				0.2147
				0.239593
				0.273083
				0.123919
				0.310053
				0.0973739
				0.102236
				0.116889
				0.227464
				0.23303
				0.189236
				0.236517
				0.297203
				0.364106
				0.260995
				0.163919
				0.214503
				0.313444
				0.232963
				0.267275
				0.120605
				0.190907
				0.22758
				0.160869
				0.21249
				0.33794
				0.367176
				0.230376
				0.316596
				0.201176
				0.250813
				0.218541
				0.298855
				0.142919
				0.230776
				0.278568
				0.132457
				0.264399
				0.392076
				0.249829
				0.38973
				0.372679
				0.245908
				0.105374
				0.356877
				0.177263
				0.20609
				0.190492
				0.361898
				0.408824
				0.210619
				0.216289
				0.23527
				0.364298
				0.182044
				0.380626
				0.377869
				0.177624
				0.204392
				0.117457
				0.127887
				0.202778
				0.22154
				0.196443
				0.298189
				0.167353
				0.114742
				0.336071
				0.324912
				0.227697
				0.241866
				0.281457
				0.179931
				0.245619
				0.130573
				0.264571
				0.267757
				0.218922
				0.201085
				0.360407
				0.252123
				0.200513
				0.382875
				0.169407
				0.33164
				0.339037
				0.335097
				0.301822
				0.209675
				0.31058
				0.306226
				0.107185
				0.279933
				0.209675
				0.126739
				0.165032
				0.163009
				0.160208
				0.365591
				0.205014
				0.10548
				0.378797
				0.227665
				0.329527
				0.254922
				0.126596
				0.105748
				0.113801
				0.241155
				0.0936455
				0.165522
				0.170772
				0.107801
				0.112053
				0.127751
				0.288968
				0.0971111
				0.245702
				0.0914885
				0.106633
				0.259429
				0.325727
				0.417201
				0.0780159
				0.106169
				0.286473
				0.115741
				0.112471
				0.17737
				0.0923386
				0.335536
				0.27548
				0.0955344
				0.288143
				0.12797
				0.110972
				0.0935044
				0.434563
				0.161568
				0.28057
				0.105619
				0.334233
				0.0825115
				0.117018
				0.111811
				0.215693
				0.34184
				0.143949
				0.339797
				0.234478
				0.0957266
				0.213208
				0.121787
				0.153683
				0.149109
				0.110141
				0.0949788
				0.0990829
				0.150942
				0.264515
				0.127497
				0.105691
				0.162977
				0.251686
				0.249688
				0.162624
				0.148455
				0.102547
				0.097552
				0.0987637
				0.0926014
				0.175586
				0.246891
				0.193005
				0.183538
				0.375951
				0.0951323
				0.411834
				0.197254
				0.113709
				0.26225
				0.19764
				0.112349
				0.178418
				0.10366
				0.145436
				0.113993
				0.0905855
				0.407437
				0.181966
				0.131716
				0.0967901
				0.266349
				0.197864
				0.0877654
				0.245617
				0.28094
				0.131575
				0.0881182
				0.183741
				0.186898
				0.149444
				0.135832
				0.414206
				0.304102
				0.280958
				0.382284
				0.158242
				0.383048
				0.306861
				0.16781
				0.154383
				0.124021
				0.220035
				0.232661
				0.230273
				0.10582
				0.186127
				0.131032
				0.293347
				0.088388
				0.244892
				0.350349
				0.110991
				0.142446
				0.159534
				0.244802
				0.125115
				0.205799
				0.239381
				0.142977
				0.159393
				0.0971287
				0.135393
				0.107915
				0.176261
				0.204002
				0.121894
				0.306795
				0.150758
				0.110573
				0.143804
				0.189367
				0.0804356
				0.0851623
				0.126612
				0.112711
				0.0828959
				0.0882981
				0.084254
				0.0910141
				0.0771534
				0.105873
				0.0996473
				0.100667
				0.0885732
				0.080612
				0.0975009
				0.0831746
				0.114303
				0.161056
				0.0911958
				0.111162
				0.0879189
				0.0943633
				0.135169
				0.0870653
				0.0924991
				0.109566
				0.116633
				0.0831552
				0.0756437
				0.106688
				0.108575
				0.096127
				0.0903474
				0.119543
				0.0840282
				0.114684
				0.162686
				0.0930106
				0.0966966
				0.0950476
				0.126787
				0.0829048
				0.123372
				0.119383
				0.116573
				0.0833086
				0.102092
				0.0927778
				0.0779982
				0.114767
				0.21564
				0.0932857
				0.0903915
				0.0823404
				0.0857795
				0.0980194
				0.0961905
				0.0922257
				0.0969471
				0.0965503
				0.0987019
				0.110372
				0.0787866
				0.105086
				0.0843474
				0.0961869
				0.0809118
				0.0876349
				0.179668
				0.125534
				0.0900723
				0.0880106
				0.104284
				0.0919912
				0.105487
				0.147945
				0.107277
				0.0839912
				0.102822
				0.102325
				0.0999383
				0.0942152
				0.154374
				0.126616
				0.0909153
				0.103427
				0.11918
				0.100293
				0.104989
				0.10958
				0.087642
				0.0785097
				0.170654
				0.0938836
				0.107619
				0.120674
				0.101164
				0.0977407
				0.110185
				0.104254
				0.0975855
				0.110799
				0.0998095
				0.089739
				0.107578
				0.0885855
				0.0980882
				0.0863386
				0.0827337
				0.0937531
				0.0951693
				0.0908518
				0.0945291
				0.0907866
				0.125146
				0.104466
				0.103586
				0.0907284
				0.117531
				0.0871429
				0.0807795
				0.086261
				0.0954162
				0.090485
				0.175136
				0.1027
				0.100148
				0.108818
				0.112206
				0.0898501
				0.100261
				0.0893827
				0.160383
				0.0972575
				0.0999647
				0.0978342
				0.122924
				0.0992557
				0.155866
				0.103557
				0.105123
				0.105728
				0.0886896
				0.130908
				0.0966543
				0.0857936
				0.087933
				0.108838
				0.0883351
				0.10916
				0.102413
				0.0924127
				0.0880423
				0.0848377
				0.0868377
				0.0917266
				0.0853898
				0.0970106
				0.094284
				0.0997302
				0.113734
				0.09106
				0.118485
				0.182466
				0.176358
				0.0812892
				0.0999012
				0.126704
				0.0885362
				0.102305
				0.0868642
				0.180887
				0.0843704
				0.101097
				0.206915
				0.101051
				0.0810212
				0.10063
				0.106776
				0.126584
				0.159183
				0.0907972
				0.104099
				0.0929171
				0.078649
				0.154178
				0.121758
				0.0917213
				0.106797
				0.192397
				0.105575
				0.152407
				0.0786226
				0.111245
				0.112046
				0.123966
				0.0762081
				0.111584
				0.292984
				0.0959806
				0.0983721
				0.12275
				0.105427
				0.112039
				0.102693
				0.102422
				0.104683
				0.0930282
				0.0844374
				0.105961
				0.0882875
				0.104074
				0.0919118
				0.109884
				0.111406
				0.162148
				0.0868836
				0.101705
				0.107568
				0.112032
				0.109984
				0.0896314
				0.1183
				0.0942981
				0.108316
				0.193603
				0.0791834
				0.137101
				0.22563
				0.121272
				0.114266
				0.0871675
				0.0836102
				0.110162
				0.0985538
				0.106459
				0.0865009
				0.0962257
				0.0843192
				0.178744
				0.108767
				0.0946684
				0.0815344
				0.090485
				0.10276
				0.0988906
				0.0953033
				0.092649
				0.142388
				0.102215
				0.0913333
				0.0982046
				0.0868712
				0.102594
				0.0867654
				0.116765
				0.106949
				0.0903298
				0.0936296
				0.108864
				0.11625
				0.0890935
				0.128384
				0.0868695
				0.10425
				0.111411
				0.0978078
				0.0962293
				0.108012
				0.0924638
				0.0936349
				0.242305
				0.0956667
				0.115444
				0.101016
				0.088649
				0.117399
				0.0813527
				0.0975767
				0.105743
				0.0905926
				0.0792628
				0.0881129
				0.147986
				0.133004
				0.106956
				0.109723
				0.0994568
				0.111668
				0.0792452
				0.100152
				0.0954462
				0.141797
				0.111755
				0.270009
				0.0774109
				0.0890776
				0.0931905
				0.10234
				0.117265
				0.148644
				0.110691
				0.0784021
				0.0859206
				0.0936878
				0.0956861
				0.114857
				0.0939824
				0.108116
				0.151413
				0.113868
				0.0980459
				0.128383
				0.0976279
				0.112303
				0.0831023
				0.0843404
				0.0941111
				0.108164
				0.125085
				0.109933
				0.1073
				0.0798519
				0.135051
				0.0966067
				0.0900247
				0.105037
				0.156476
				0.123494
				0.0985591
				0.137801
				0.086485
				0.0907548
				0.100566
				0.122307
				0.0758025
				0.0837637
				0.101889
				0.0890582
				0.0888466
				0.0958695
				0.110988
				0.0869824
				0.0979471
				0.0853316
				0.0999894
				0.16219
				0.122291
				0.117713
				0.0746296
				0.0820653
				0.0961076
				0.0938695
				0.102748
				0.108564
				0.105404
				0.145647
				0.11657
				0.0868395
				0.268104
				0.114949
				0.132007
				0.151864
				0.0984321
				0.0882399
				0.251684
				0.119384
				0.188254
				0.0903862
				0.120023
				0.0928413
				0.0979718
				0.0976843
				0.0922734
				0.0949683
				0.104986
				0.111966
				0.231178
				0.0866949
				0.0947249
				0.096873
				0.093007
				0.0990864
				0.122638
				0.125175
				0.133704
				0.0855855
				0.0964303
				0.0884056
				0.094358
				0.157467
				0.102312
				0.173044
				0.0906208
				0.0962822
				0.0960882
				0.0881746
				0.106857
				0.115765
				0.0986314
				0.113466
				0.0862698
				0.164504
				0.0993668
				0.0907284
				0.109337
				0.0856014
				0.140531
				0.106764
				0.104423
				0.104885
				0.102411
				0.0937425
				0.108952
				0.094418
				0.0866314
				0.110519
				0.0939294
				0.110455
				0.0801199
				0.0816931
				0.0803686
				0.0970952
				0.0990247
				0.0938907
				0.095642
				0.0844268
				0.0910018
				0.0960547
				0.11576
				0.0904691
				0.0799876
				0.0881905
				0.142009
				0.127661
				0.114012
				0.167101
				0.106728
				0.101069
				0.0969471
				0.0973175
				0.108799
				0.0957601
				0.0957284
				0.11094
				0.098418
				0.0875362
				0.0865256
				0.100727
				0.0958677
				0.0794286
				0.0794444
				0.0832628
				0.114515
				0.108115
				0.133751
				0.117067
				0.143358
n	40	352	122	1167
Mann Whitney test two-sided
p		<0.0001		<0.0001
