# Supplementary material for: Netrin-1 blockade inhibits tumour growth and EMT features in endometrial cancer
Source: Nature. 2023 Aug 2;620(7973):409–16. doi: 10.1038/s41586-023-06367-z (PMC10412451; doi:10.1038/s41586-023-06367-z)
Supplement: Supplementary file 7 — Source Data Extended Data Fig. 1 [file 41586_2023_6367_MOESM7_ESM.xlsx]

## Sheet: Extended data 1a
	Ntn1		Unc5b
	Normal	Tumoral	Normal	Tumoral
	0.118	0.243	0.319	0.497
	0.115	0.001	0.238	0.46
	0.11	0.277	0.131	0.779
	0.075	0.183	0.074	0.642
	0.12	0.007	0.327	0.29
	0.114	0.022	0.366	1.257
	0.098	0.018	0.279	0.346
	0.036	0.263	0.164	0.257
		0.046		0.429
		0.245		0.532
		0.122		0.398
		0.136		0.637
		0.045		0.304
		0.219		0.503
		0.342		0.859
		0.423		1.141
		0.086		0.289
		0.268		0.395
		0.094		0.586
		0.073		0.629
		0.384		0.883
		0.129		0.473
		0.46		0.289
		0.176		0.349
		0.07		1.558
		0.152		0.117
		0.126		0.742
		0.133		0.117
		0.122		0.901
		0.081		0.189
		0.056		0.437
		0.012		0.507
		0.112		0.42
		0.14		0.215
		0.184		0.673
		0.166		0.432
		0.014		1.329
		0.225		0.184
		0.124		0.328
		0.083		0
		0.114		2.362
		0.216		0.437
		0.155		0.574
		0.145		0.233
		0.153		0.444
		0.048		1.591
		0.04		0.281
		0.074		0.117
		0.176		0.688
		0.946		0.358
		0.283		0.722
		0.225		0.646
		0.212		0.213
		0.008		0.358
		0.061		0.415
		0.206		0.176
		0.192		0.096
		0.046		0.642
		0.483		0.003
		0.063		0.387
		0.026		0.824
		0.818		2.657
		0.233		0.638
		0.08
n	8	64	8	64
Unpaired t test one-sided
p	<0.001		<0.001

## Sheet: Extended data 1b
	A	B	C	A	B	C
	Ntn1			Unc5B
	Normal	Grade 1-2	Grade 3	Normal	Grade 1-2	Grade 3
	0.118	0.183011	0.175556	0.0743254	0.496546	0.336808
	0.115	0.0181335	0.277392	0.131215	0.642441	0.646176
	0.11	0.135842	0.00694408	0.318916	0.257028	0.460094
	0.075	0.423373	0.121582	0.238165	0.63728	0.346277
	0.12	0.267943	0.0451228	0.327032	0.503478	0.429283
	0.114	0.384219	0.122428	0.366021	0.289172	0.289172
	0.098	0.129408	0.0813339	0.279322	0.395021	0.348686
	0.036	0.460094	0.114229	0.163586	0.586417	0.420448
		0.125869	0.216134		0.473029	0.214641
		0.0124303	0.225313		0.116629	2.36199
		0.111878	0.0463914		0.742262	1.59107
		0.184284	0.026278		0.11744	0.116629
		0.0142786	0.817902		0.189465	0.687771
		0.2248	0.233258		0.436856	0.358489
		0.15301	0.07966		0.431925	0.721965
		0.0612138	0.243386		0.574349	0.213352
		0.205898	0.00130657		0.233258	0.358489
		0.192109	0.133046		0.444421	0.41466
		0.0219445	0.139661		0.779165	0.175556
		0.26339	0.144586		0.289938	0.0960547
		0.0463914	0.946058		1.25701	0.641713
		0.219151	0.00792156		0.532185	0.00328475
		0.34151	0.0633725		0.397768	0.386891
		0.0859714	0.244855		0.303549	0.823591
		0.0940779	0.123922		0.858565	0.638202
		0.0733022	0.0698304		1.14076	2.65737
		0.175556			0.628507
		0.151774			0.882703
		0.0563282			1.55833
		0.166086			0.90125
		0.0830429			0.50698
		0.154907			0.672803
		0.0483614			1.32869
		0.0401071			0.184284
		0.0743254			0.327598
		0.283221			0
		0.212302			0.437114
		0.482968			0.281265
n	8	64	26	8	64	26
Unpaired t test one-sided
p	A vs other	0.002	0.038		<0.001	0.004
	B vs C		0.389			0.341

## Sheet: Extended data 1c
	A	B	C	A	B	C
	Ntn1			Unc5B
	Normal	Endometrioid	UPSC+CCC	Normal	Endometrioid	UPSC+CCC
	0.118407	0.183011	0.277392	0.318916	0.496546	0.646176
	0.114643	0.00694408	0.243386	0.238165	0.460094	0.213352
	0.110338	0.0219445	0.00130657	0.131215	0.779165	0.358489
	0.0748424	0.0181335	0.133046	0.0743254	0.642441	0.41466
	0.120477	0.26339	0.139661	0.327032	0.289938	0.175556
	0.114229	0.0463914	0.144586	0.366021	1.25701	0.0960547
	0.098073	0.121582	0.946058	0.279322	0.346277	0.641713
	0.0363778	0.135842	0.00792156	0.163586	0.257028	0.00328475
		0.0451228	0.0633725		0.429283	0.386891
		0.219151	0.244855		0.532185	0.823591
		0.34151	0.0698304		0.397768	2.65737
		0.423373	0.123922		0.63728	0.638202
		0.0859714			0.303549
		0.267943			0.503478
		0.0940779			0.858565
		0.0733022			1.14076
		0.384219			0.289172
		0.129408			0.395021
		0.460094			0.586417
		0.175556			0.628507
		0.151774			0.882703
		0.125869			0.473029
		0.122428			0.289172
		0.0813339			0.348686
		0.0563282			1.55833
		0.0124303			0.116629
		0.111878			0.742262
		0.184284			0.11744
		0.166086			0.90125
		0.0142786			0.189465
		0.2248			0.436856
		0.0830429			0.50698
		0.114229			0.420448
		0.216134			0.214641
		0.154907			0.672803
		0.15301			0.431925
		0.0483614			1.32869
		0.0401071			0.184284
		0.0743254			0.327598
		0.283221			0
		0.225313			2.36199
		0.212302			0.437114
		0.0612138			0.574349
		0.205898			0.233258
		0.192109			0.444421
		0.0463914			1.59107
		0.482968			0.281265
		0.026278			0.116629
		0.817902			0.687771
		0.233258			0.358489
		0.07966			0.721965
n	8	51	12	8	51	12
Unpaired t test one-sided
	A vs other	0.002	0.097		<0.001	0.057
	B vs C		0.335			0.471
