# Supplementary material for: Netrin-1 blockade inhibits tumour growth and EMT features in endometrial cancer
Source: Nature. 2023 Aug 2;620(7973):409–16. doi: 10.1038/s41586-023-06367-z (PMC10412451; doi:10.1038/s41586-023-06367-z)
Supplement: Supplementary file 8 — Source Data Extended Data Fig. 2 [file 41586_2023_6367_MOESM8_ESM.xlsx]

## Sheet: Extended data 2a
	Normal	Hyperplasia	EIN
Control	0	0	100
NP137	0	30	70
Chi2
p	<0.001

## Sheet: Extended data 2b
	A	B	C
	CreERT2 -/-	Control	NP137
	23.6	74	95
	36.5	83.5	67.1
	23.5	109.1	42.4
	26.8	175.5	62.9
	36.9	186.1	49.9
	28	112.5	100.4
	39.6	186.6	48
	32.3	122	128
	28.3	82.9	56.9
	35.1	106.7	45
		99.8	57.8
		70.7
		127.1
n	10	13	11
Mann Whitney test two-sided
p	A vs other	<0.001	<0.001
	B vs C		0.0015

## Sheet: Extended data 2e
	Normal	Mild Hyperplasia	Severe Hyperplasia
Control	0	9	91
NP137	0	54	46
Chi2
p	<0.001
