# Supplementary material for: Netrin-1 blockade inhibits tumour growth and EMT features in endometrial cancer
Source: Nature. 2023 Aug 2;620(7973):409–16. doi: 10.1038/s41586-023-06367-z (PMC10412451; doi:10.1038/s41586-023-06367-z)
Supplement: Supplementary file 9 — Source Data Extended Data Fig. 3 [file 41586_2023_6367_MOESM9_ESM.xlsx]

## Sheet: Extented data 3a
	PD		SD
	C1D1	C3D1	C1D1	C3D1
	3.696	2.661	0.655	0.431
	-2.535	-2.633	-0.149	-0.223
	1.559	-0.11	0.71	0.15
	-0.098	0.396	-1.778	-1.659
			0.164	-0.751
			3.237	1.841
			1.067	0.914
			-0.021	-0.965
n	4	4	8	8
Wilcoxon Test two-sided
p		0.375		0.023
