# Supplementary material for: Netrin-1 blockade inhibits tumour growth and EMT features in endometrial cancer
Source: Nature. 2023 Aug 2;620(7973):409–16. doi: 10.1038/s41586-023-06367-z (PMC10412451; doi:10.1038/s41586-023-06367-z)
Supplement: Supplementary file 10 — Source Data Extended Data Fig. 5 [file 41586_2023_6367_MOESM10_ESM.xlsx]

## Sheet: Extended data 5d
	Ctr	NP137
	35	20
	15	75
	11	77
	11	59
		18
		36
		37
		50
n	4	8
Mann Whitney test two-sided
p		0.0162
