# Supplementary material for: Netrin-1 blockade inhibits tumour growth and EMT features in endometrial cancer
Source: Nature. 2023 Aug 2;620(7973):409–16. doi: 10.1038/s41586-023-06367-z (PMC10412451; doi:10.1038/s41586-023-06367-z)
Supplement: Supplementary file 11 — Source Data Extended Data Fig. 7 [file 41586_2023_6367_MOESM11_ESM.xlsx]

## Sheet: Extended data 7b
		Normal	low	High		Chi2
A	Control	0	0	100		A vs other	C vs D
B	NP137	0	56	44		<0.001
C	Carbotaxol	25	75	0		<0.001
D	Carbotaxol + NP137	67	33	0		<0.001	<0.001
